# Supplementary material for: Penta­terbium lithium tris­tannide, Tb5LiSn3
Source: Acta Crystallogr Sect E Struct Rep Online. 2011 Oct 12;67(Pt 11):i61. doi: 10.1107/S1600536811041328 (PMC3246906; doi:10.1107/S1600536811041328)
Supplement: Supplementary file 1 [file e-67-00i61-sup1.cif]

##############################################################################
#                                                                            #
# This CIF contains the data in a paper accepted for publication in          #
# Acta Crystallographica Section E. It conforms to the requirements of       #
# Notes for Authors for Acta Crystallographica Section E, and has been       #
# peer reviewed under the auspices of the IUCr Commission on Journals.       #
#                                                                            #
# Full details of the Crystallographic Information File format               #
# are given in the paper "The Crystallographic Information File (CIF):       #
# a New Standard Archive File for Crystallography" by S. R. Hall, F. H.      #
# Allen and I. D. Brown [Acta Cryst. (1991), A47, 655-685].                  #
#                                                                            #
# The current version of the core CIF dictionary is obtainable from          #
# ftp://ftp.iucr.org/pub/cif_core.dic.                                       #
#                                                                            #
# Software is freely available for graphical display of the structure(s)     #
# in this CIF. For information consult the CIF software page                 #
# http://www.iucr.org/resources/cif/software.                                #
#                                                                            #
# This file may be used for bona fide research purposes within the           #
# scientific community so long as proper attribution is given to the journal # 
# article from which it was obtained.                                        #
#                                                                            #
##############################################################################
data_I
_audit_creation_method     SHELXL-97
_chemical_name_systematic
;
Pentaterbium lithium tristannide
;
_chemical_name_common     ?
_chemical_formula_moiety     ?
_chemical_formula_sum     'Li Sn3 Tb5'
_chemical_formula_iupac     'Tb5 Li Sn3'
_chemical_formula_weight     1157.72
_chemical_melting_point     ?
_symmetry_cell_setting     hexagonal
_symmetry_space_group_name_H-M     'P 63/m c m'
_symmetry_space_group_name_Hall     '-P 6c 2'
loop_
    _symmetry_equiv_pos_as_xyz
    'x, y, z'
    '-y, x-y, z'
    '-x+y, -x, z'
    '-x, -y, z+1/2'
    'y, -x+y, z+1/2'
    'x-y, x, z+1/2'
    'y, x, -z+1/2'
    'x-y, -y, -z+1/2'
    '-x, -x+y, -z+1/2'
    '-y, -x, -z'
    '-x+y, y, -z'
    'x, x-y, -z'
    '-x, -y, -z'
    'y, -x+y, -z'
    'x-y, x, -z'
    'x, y, -z-1/2'
    '-y, x-y, -z-1/2'
    '-x+y, -x, -z-1/2'
    '-y, -x, z-1/2'
    '-x+y, y, z-1/2'
    'x, x-y, z-1/2'
    'y, x, z'
    'x-y, -y, z'
    '-x, -x+y, z'
_cell_length_a     9.0122(14)
_cell_length_b     9.0122(14)
_cell_length_c     6.5744(13)
_cell_angle_alpha     90.00
_cell_angle_beta     90.00
_cell_angle_gamma     120.00
_cell_volume     462.4(2)
_cell_formula_units_Z     2
_cell_measurement_reflns_used     1907
_cell_measurement_theta_min     2.61
_cell_measurement_theta_max     27.41
_cell_measurement_temperature     293(2)
_exptl_crystal_description     'prism'
_exptl_crystal_colour     'metallic dark grey'
_exptl_crystal_size_max     0.07
_exptl_crystal_size_mid     0.05
_exptl_crystal_size_min     0.03
_exptl_crystal_density_diffrn     8.315
_exptl_crystal_density_meas     ?
_exptl_crystal_density_method     'not measured'
_exptl_crystal_F_000     956
_exptl_absorpt_coefficient_mu     45.559
_exptl_absorpt_correction_type     analytical
_exptl_absorpt_process_details     '(CrysAlis RED; Oxford Diffraction, 2008)'
_exptl_absorpt_correction_T_min     0.322
_exptl_absorpt_correction_T_max     0.657
_exptl_special_details     ?
_diffrn_ambient_temperature     293(2)
_diffrn_radiation_type     MoK\a
_diffrn_radiation_wavelength     0.71073
_diffrn_radiation_source     'fine-focus sealed tube'
_diffrn_radiation_monochromator     graphite
_diffrn_measurement_device_type     'Oxford Diffraction Xcalibur3 CCD'
_diffrn_measurement_method     \w
_diffrn_detector_area_resol_mean     0
_diffrn_reflns_number     1907
_diffrn_reflns_av_R_equivalents     0.0210
_diffrn_reflns_av_sigmaI/netI     0.0069
_diffrn_reflns_theta_min     2.61
_diffrn_reflns_theta_max     27.41
_diffrn_reflns_theta_full     27.41
_diffrn_measured_fraction_theta_max     1.000
_diffrn_measured_fraction_theta_full     1.000
_diffrn_reflns_limit_h_min     -11
_diffrn_reflns_limit_h_max     11
_diffrn_reflns_limit_k_min     -11
_diffrn_reflns_limit_k_max     11
_diffrn_reflns_limit_l_min     0
_diffrn_reflns_limit_l_max     8
_diffrn_standards_number     0
_diffrn_standards_interval_count     0
_diffrn_standards_interval_time     0
_diffrn_standards_decay_%     0
_refine_special_details
;
Refinement of <i>F</i>^2^ against ALL reflections. The weighted <i>R</i>-factor
<i>wR</i> and goodness of fit <i>S</i> are based on <i>F</i>^2^, conventional
<i>R</i>-factors <i>R</i> are based on <i>F</i>, with <i>F</i> set to zero for
negative <i>F</i>^2^. The threshold expression of <i>F</i>^2^ >
\s(<i>F</i>^2^) is used only for calculating <i>R</i>-factors(gt) <i>etc</i>.
and is not relevant to the choice of reflections for refinement.
<i>R</i>-factors based on <i>F</i>^2^ are statistically about twice as large
as those based on <i>F</i>, and <i>R</i>- factors based on ALL data will be
even larger.
;
_reflns_number_total     216
_reflns_number_gt     207
_reflns_threshold_expression     I>2sigma(I)
_refine_ls_structure_factor_coef     Fsqd
_refine_ls_matrix_type     full
_refine_ls_R_factor_all     0.0212
_refine_ls_R_factor_gt     0.0207
_refine_ls_wR_factor_gt     0.0655
_refine_ls_wR_factor_ref     0.0658
_refine_ls_goodness_of_fit_ref     1.325
_refine_ls_restrained_S_all     1.325
_refine_ls_number_reflns     216
_refine_ls_number_parameters     14
_refine_ls_number_restraints     0
_refine_ls_weighting_scheme     calc
_refine_ls_weighting_details
         'calc w=1/[\s^2^(Fo^2^)+(0.0268P)^2^+3.9770P] where P=(Fo^2^+2Fc^2^)/3'
_atom_sites_solution_primary     direct
_atom_sites_solution_secondary     difmap
_refine_ls_shift/su_max     0.000
_refine_ls_shift/su_mean     0.000
_refine_diff_density_max     1.083
_refine_diff_density_min     -1.468
_refine_ls_extinction_method     none
_refine_ls_extinction_coef     ?
loop_
    _atom_type_symbol
    _atom_type_description
    _atom_type_scat_dispersion_real
    _atom_type_scat_dispersion_imag
    _atom_type_scat_source
    'Li' 'Li' -0.0003 0.0001
                         'International Tables Vol C Tables 4.2.6.8 and 6.1.1.4'
    'Sn' 'Sn' -0.6537 1.4246
                         'International Tables Vol C Tables 4.2.6.8 and 6.1.1.4'
    'Tb' 'Tb' -0.1723 4.1537
                         'International Tables Vol C Tables 4.2.6.8 and 6.1.1.4'
_computing_data_collection     'CrysAlis CCD (Oxford Diffraction, 2008)'
_computing_cell_refinement     'CrysAlis CCD (Oxford Diffraction, 2008)'
_computing_data_reduction     'CrysAlis RED (Oxford Diffraction, 2008)'
_computing_structure_solution     'SHELXS97 (Sheldrick, 2008)'
_computing_structure_refinement     'SHELXL97 (Sheldrick, 2008)'
_computing_molecular_graphics     'DIAMOND (Brandenburg, 2006)'
_computing_publication_material     'SHELXL97 (Sheldrick, 2008)'
loop_
    _atom_site_type_symbol
    _atom_site_label
    _atom_site_fract_x
    _atom_site_fract_y
    _atom_site_fract_z
    _atom_site_U_iso_or_equiv
    _atom_site_adp_type
    _atom_site_calc_flag
    _atom_site_refinement_flags
    _atom_site_occupancy
    _atom_site_symmetry_multiplicity
    _atom_site_disorder_assembly
    _atom_site_disorder_group
    Tb Tb1 0.25088(10) 0.0000 0.2500 0.0479(3) Uani d S 1 4 . .
    Tb Tb2 0.3333 0.6667 0.0000 0.0535(3) Uani d S 1 6 . .
    Sn Sn3 0.60694(14) 0.0000 0.2500 0.0493(4) Uani d S 1 4 . .
    Li Li4 0.0000 0.0000 0.0000 0.055(13) Uani d S 1 12 . .
loop_
    _atom_site_aniso_label
    _atom_site_aniso_U_11
    _atom_site_aniso_U_22
    _atom_site_aniso_U_33
    _atom_site_aniso_U_12
    _atom_site_aniso_U_13
    _atom_site_aniso_U_23
    Tb1 0.0478(4) 0.0481(5) 0.0479(5) 0.0241(3) 0.000 0.000
    Tb2 0.0536(4) 0.0536(4) 0.0532(6) 0.0268(2) 0.000 0.000
    Sn3 0.0491(5) 0.0493(7) 0.0496(6) 0.0247(4) 0.000 0.000
    Li4 0.07(2) 0.07(2) 0.03(2) 0.033(11) 0.000 0.000
_geom_special_details
;
All e.s.d.'s (except the e.s.d. in the dihedral angle between two l.s. planes)
are estimated using the full covariance matrix. The cell e.s.d.'s are taken
into account individually in the estimation of e.s.d.'s in distances, angles
and torsion angles; correlations between e.s.d.'s in cell parameters are only
used when they are defined by crystal symmetry. An approximate (isotropic)
treatment of cell e.s.d.'s is used for estimating e.s.d.'s involving l.s.
planes.
;
loop_
    _geom_bond_atom_site_label_1
    _geom_bond_atom_site_label_2
    _geom_bond_site_symmetry_2
    _geom_bond_distance
    _geom_bond_publ_flag
    Tb1 Li4 . 2.7952(8) ?
    Tb1 Li4 4 2.7952(8) ?
    Tb1 Sn3 2_545 3.1066(11) ?
    Tb1 Sn3 3_665 3.1066(11) ?
    Tb1 Sn3 . 3.2090(16) ?
    Tb1 Sn3 13_656 3.5281(8) ?
    Tb1 Sn3 13_655 3.5281(8) ?
    Tb1 Tb2 1_545 3.8093(7) ?
    Tb1 Tb2 4_665 3.8093(7) ?
    Tb1 Tb2 16_546 3.8093(7) ?
    Tb1 Tb2 13_665 3.8093(7) ?
    Tb1 Tb1 3 3.9161(17) ?
    Tb2 Sn3 14_565 3.2247(6) ?
    Tb2 Sn3 1_565 3.2247(6) ?
    Tb2 Sn3 2 3.2247(6) ?
    Tb2 Sn3 13_665 3.2247(6) ?
    Tb2 Sn3 15 3.2247(6) ?
    Tb2 Sn3 3_665 3.2247(6) ?
    Tb2 Tb2 16_556 3.2872(6) ?
    Tb2 Tb2 16 3.2872(6) ?
    Tb2 Tb1 1_565 3.8093(7) ?
    Tb2 Tb1 14_565 3.8093(7) ?
    Tb2 Tb1 2 3.8093(8) ?
    Tb2 Tb1 13_665 3.8093(7) ?
    Sn3 Tb1 2_655 3.1066(11) ?
    Sn3 Tb1 3_655 3.1066(11) ?
    Sn3 Tb2 4_665 3.2247(6) ?
    Sn3 Tb2 1_545 3.2247(6) ?
    Sn3 Tb2 13_665 3.2247(6) ?
    Sn3 Tb2 16_546 3.2247(6) ?
    Sn3 Tb1 13_656 3.5281(8) ?
    Sn3 Tb1 13_655 3.5281(8) ?
    Li4 Tb1 14 2.7952(8) ?
    Li4 Tb1 13 2.7952(8) ?
    Li4 Tb1 2 2.7952(8) ?
    Li4 Tb1 3 2.7952(8) ?
    Li4 Tb1 15 2.7952(8) ?
    Li4 Li4 4 3.2872(6) ?
    Li4 Li4 4_554 3.2872(6) ?
loop_
    _geom_angle_atom_site_label_1
    _geom_angle_atom_site_label_2
    _geom_angle_atom_site_label_3
    _geom_angle_site_symmetry_1
    _geom_angle_site_symmetry_3
    _geom_angle
    _geom_angle_publ_flag
    Li4 Tb1 Li4 . 4 72.03(3) ?
    Li4 Tb1 Sn3 . 2_545 82.67(2) ?
    Li4 Tb1 Sn3 4 2_545 82.67(2) ?
    Li4 Tb1 Sn3 . 3_665 82.67(2) ?
    Li4 Tb1 Sn3 4 3_665 82.67(2) ?
    Sn3 Tb1 Sn3 2_545 3_665 161.86(5) ?
    Li4 Tb1 Sn3 . . 143.985(13) ?
    Li4 Tb1 Sn3 4 . 143.985(13) ?
    Sn3 Tb1 Sn3 2_545 . 99.07(2) ?
    Sn3 Tb1 Sn3 3_665 . 99.07(2) ?
    Li4 Tb1 Sn3 . 13_656 147.31(3) ?
    Li4 Tb1 Sn3 4 13_656 75.28(2) ?
    Sn3 Tb1 Sn3 2_545 13_656 93.283(5) ?
    Sn3 Tb1 Sn3 3_665 13_656 93.283(5) ?
    Sn3 Tb1 Sn3 . 13_656 68.70(3) ?
    Li4 Tb1 Sn3 . 13_655 75.28(2) ?
    Li4 Tb1 Sn3 4 13_655 147.31(3) ?
    Sn3 Tb1 Sn3 2_545 13_655 93.283(5) ?
    Sn3 Tb1 Sn3 3_665 13_655 93.283(5) ?
    Sn3 Tb1 Sn3 . 13_655 68.70(3) ?
    Sn3 Tb1 Sn3 13_656 13_655 137.41(5) ?
    Li4 Tb1 Tb2 . 1_545 102.887(9) ?
    Li4 Tb1 Tb2 4 1_545 136.924(8) ?
    Sn3 Tb1 Tb2 2_545 1_545 54.444(14) ?
    Sn3 Tb1 Tb2 3_665 1_545 140.12(2) ?
    Sn3 Tb1 Tb2 . 1_545 53.886(12) ?
    Sn3 Tb1 Tb2 13_656 1_545 100.83(2) ?
    Sn3 Tb1 Tb2 13_655 1_545 51.970(13) ?
    Li4 Tb1 Tb2 . 4_665 136.924(8) ?
    Li4 Tb1 Tb2 4 4_665 102.887(9) ?
    Sn3 Tb1 Tb2 2_545 4_665 140.12(2) ?
    Sn3 Tb1 Tb2 3_665 4_665 54.444(14) ?
    Sn3 Tb1 Tb2 . 4_665 53.886(12) ?
    Sn3 Tb1 Tb2 13_656 4_665 51.970(13) ?
    Sn3 Tb1 Tb2 13_655 4_665 100.83(2) ?
    Tb2 Tb1 Tb2 1_545 4_665 107.77(2) ?
    Li4 Tb1 Tb2 . 16_546 136.924(8) ?
    Li4 Tb1 Tb2 4 16_546 102.887(9) ?
    Sn3 Tb1 Tb2 2_545 16_546 54.444(14) ?
    Sn3 Tb1 Tb2 3_665 16_546 140.12(2) ?
    Sn3 Tb1 Tb2 . 16_546 53.886(12) ?
    Sn3 Tb1 Tb2 13_656 16_546 51.970(13) ?
    Sn3 Tb1 Tb2 13_655 16_546 100.83(2) ?
    Tb2 Tb1 Tb2 1_545 16_546 51.122(14) ?
    Tb2 Tb1 Tb2 4_665 16_546 86.152(16) ?
    Li4 Tb1 Tb2 . 13_665 102.887(9) ?
    Li4 Tb1 Tb2 4 13_665 136.924(8) ?
    Sn3 Tb1 Tb2 2_545 13_665 140.12(2) ?
    Sn3 Tb1 Tb2 3_665 13_665 54.444(14) ?
    Sn3 Tb1 Tb2 . 13_665 53.886(12) ?
    Sn3 Tb1 Tb2 13_656 13_665 100.83(2) ?
    Sn3 Tb1 Tb2 13_655 13_665 51.970(13) ?
    Tb2 Tb1 Tb2 1_545 13_665 86.152(16) ?
    Tb2 Tb1 Tb2 4_665 13_665 51.122(14) ?
    Tb2 Tb1 Tb2 16_546 13_665 107.77(2) ?
    Li4 Tb1 Tb1 . 3 45.533(9) ?
    Li4 Tb1 Tb1 4 3 45.533(9) ?
    Sn3 Tb1 Tb1 2_545 3 50.93(2) ?
    Sn3 Tb1 Tb1 3_665 3 110.93(2) ?
    Sn3 Tb1 Tb1 . 3 150.0 ?
    Sn3 Tb1 Tb1 13_656 3 108.33(2) ?
    Sn3 Tb1 Tb1 13_655 3 108.33(2) ?
    Tb2 Tb1 Tb1 1_545 3 99.726(11) ?
    Tb2 Tb1 Tb1 4_665 3 148.420(11) ?
    Tb2 Tb1 Tb1 16_546 3 99.726(11) ?
    Tb2 Tb1 Tb1 13_665 3 148.420(11) ?
    Sn3 Tb2 Sn3 14_565 1_565 163.38(4) ?
    Sn3 Tb2 Sn3 14_565 2 72.44(2) ?
    Sn3 Tb2 Sn3 1_565 2 96.334(10) ?
    Sn3 Tb2 Sn3 14_565 13_665 96.334(10) ?
    Sn3 Tb2 Sn3 1_565 13_665 72.44(2) ?
    Sn3 Tb2 Sn3 2 13_665 97.06(4) ?
    Sn3 Tb2 Sn3 14_565 15 96.334(10) ?
    Sn3 Tb2 Sn3 1_565 15 97.06(4) ?
    Sn3 Tb2 Sn3 2 15 163.38(4) ?
    Sn3 Tb2 Sn3 13_665 15 96.334(10) ?
    Sn3 Tb2 Sn3 14_565 3_665 97.06(4) ?
    Sn3 Tb2 Sn3 1_565 3_665 96.334(10) ?
    Sn3 Tb2 Sn3 2 3_665 96.334(10) ?
    Sn3 Tb2 Sn3 13_665 3_665 163.38(4) ?
    Sn3 Tb2 Sn3 15 3_665 72.44(2) ?
    Sn3 Tb2 Tb2 14_565 16_556 120.643(7) ?
    Sn3 Tb2 Tb2 1_565 16_556 59.357(8) ?
    Sn3 Tb2 Tb2 2 16_556 59.357(7) ?
    Sn3 Tb2 Tb2 13_665 16_556 120.643(8) ?
    Sn3 Tb2 Tb2 15 16_556 120.643(7) ?
    Sn3 Tb2 Tb2 3_665 16_556 59.357(7) ?
    Sn3 Tb2 Tb2 14_565 16 59.357(7) ?
    Sn3 Tb2 Tb2 1_565 16 120.643(7) ?
    Sn3 Tb2 Tb2 2 16 120.643(8) ?
    Sn3 Tb2 Tb2 13_665 16 59.357(8) ?
    Sn3 Tb2 Tb2 15 16 59.357(7) ?
    Sn3 Tb2 Tb2 3_665 16 120.643(7) ?
    Tb2 Tb2 Tb2 16_556 16 180.0 ?
    Sn3 Tb2 Tb1 14_565 1_565 110.39(2) ?
    Sn3 Tb2 Tb1 1_565 1_565 53.50(2) ?
    Sn3 Tb2 Tb1 2 1_565 51.60(2) ?
    Sn3 Tb2 Tb1 13_665 1_565 59.520(16) ?
    Sn3 Tb2 Tb1 15 1_565 144.94(2) ?
    Sn3 Tb2 Tb1 3_665 1_565 123.785(13) ?
    Tb2 Tb2 Tb1 16_556 1_565 64.439(7) ?
    Tb2 Tb2 Tb1 16 1_565 115.561(7) ?
    Sn3 Tb2 Tb1 14_565 14_565 53.50(2) ?
    Sn3 Tb2 Tb1 1_565 14_565 110.39(2) ?
    Sn3 Tb2 Tb1 2 14_565 59.520(16) ?
    Sn3 Tb2 Tb1 13_665 14_565 51.60(2) ?
    Sn3 Tb2 Tb1 15 14_565 123.785(13) ?
    Sn3 Tb2 Tb1 3_665 14_565 144.94(2) ?
    Tb2 Tb2 Tb1 16_556 14_565 115.561(7) ?
    Tb2 Tb2 Tb1 16 14_565 64.439(7) ?
    Tb1 Tb2 Tb1 1_565 14_565 63.16(2) ?
    Sn3 Tb2 Tb1 14_565 2 59.520(16) ?
    Sn3 Tb2 Tb1 1_565 2 123.785(13) ?
    Sn3 Tb2 Tb1 2 2 53.50(2) ?
    Sn3 Tb2 Tb1 13_665 2 144.94(2) ?
    Sn3 Tb2 Tb1 15 2 110.39(2) ?
    Sn3 Tb2 Tb1 3_665 2 51.60(2) ?
    Tb2 Tb2 Tb1 16_556 2 64.439(7) ?
    Tb2 Tb2 Tb1 16 2 115.561(7) ?
    Tb1 Tb2 Tb1 1_565 2 102.753(8) ?
    Tb1 Tb2 Tb1 14_565 2 93.848(16) ?
    Sn3 Tb2 Tb1 14_565 13_665 123.785(13) ?
    Sn3 Tb2 Tb1 1_565 13_665 59.520(16) ?
    Sn3 Tb2 Tb1 2 13_665 144.94(2) ?
    Sn3 Tb2 Tb1 13_665 13_665 53.50(2) ?
    Sn3 Tb2 Tb1 15 13_665 51.60(2) ?
    Sn3 Tb2 Tb1 3_665 13_665 110.39(2) ?
    Tb2 Tb2 Tb1 16_556 13_665 115.561(7) ?
    Tb2 Tb2 Tb1 16 13_665 64.439(7) ?
    Tb1 Tb2 Tb1 1_565 13_665 93.848(16) ?
    Tb1 Tb2 Tb1 14_565 13_665 102.753(8) ?
    Tb1 Tb2 Tb1 2 13_665 160.55(2) ?
    Tb1 Sn3 Tb1 2_655 3_655 78.14(5) ?
    Tb1 Sn3 Tb1 2_655 . 140.93(2) ?
    Tb1 Sn3 Tb1 3_655 . 140.93(2) ?
    Tb1 Sn3 Tb2 2_655 4_665 73.951(16) ?
    Tb1 Sn3 Tb2 3_655 4_665 137.78(3) ?
    Tb1 Sn3 Tb2 . 4_665 72.61(2) ?
    Tb1 Sn3 Tb2 2_655 1_545 137.78(3) ?
    Tb1 Sn3 Tb2 3_655 1_545 73.951(16) ?
    Tb1 Sn3 Tb2 . 1_545 72.61(2) ?
    Tb2 Sn3 Tb2 4_665 1_545 145.22(4) ?
    Tb1 Sn3 Tb2 2_655 13_665 73.951(16) ?
    Tb1 Sn3 Tb2 3_655 13_665 137.78(3) ?
    Tb1 Sn3 Tb2 . 13_665 72.61(2) ?
    Tb2 Sn3 Tb2 4_665 13_665 61.287(15) ?
    Tb2 Sn3 Tb2 1_545 13_665 107.56(2) ?
    Tb1 Sn3 Tb2 2_655 16_546 137.78(3) ?
    Tb1 Sn3 Tb2 3_655 16_546 73.951(16) ?
    Tb1 Sn3 Tb2 . 16_546 72.61(2) ?
    Tb2 Sn3 Tb2 4_665 16_546 107.56(2) ?
    Tb2 Sn3 Tb2 1_545 16_546 61.287(15) ?
    Tb2 Sn3 Tb2 13_665 16_546 145.22(4) ?
    Tb1 Sn3 Tb1 2_655 13_656 73.62(2) ?
    Tb1 Sn3 Tb1 3_655 13_656 73.62(2) ?
    Tb1 Sn3 Tb1 . 13_656 111.30(3) ?
    Tb2 Sn3 Tb1 4_665 13_656 68.510(11) ?
    Tb2 Sn3 Tb1 1_545 13_656 125.693(6) ?
    Tb2 Sn3 Tb1 13_665 13_656 125.693(6) ?
    Tb2 Sn3 Tb1 16_546 13_656 68.510(11) ?
    Tb1 Sn3 Tb1 2_655 13_655 73.62(2) ?
    Tb1 Sn3 Tb1 3_655 13_655 73.62(2) ?
    Tb1 Sn3 Tb1 . 13_655 111.30(3) ?
    Tb2 Sn3 Tb1 4_665 13_655 125.693(6) ?
    Tb2 Sn3 Tb1 1_545 13_655 68.510(11) ?
    Tb2 Sn3 Tb1 13_665 13_655 68.510(11) ?
    Tb2 Sn3 Tb1 16_546 13_655 125.693(6) ?
    Tb1 Sn3 Tb1 13_656 13_655 137.41(5) ?
    Tb1 Li4 Tb1 14 13 88.933(19) ?
    Tb1 Li4 Tb1 14 . 91.067(19) ?
    Tb1 Li4 Tb1 13 . 180.0 ?
    Tb1 Li4 Tb1 14 2 180.0 ?
    Tb1 Li4 Tb1 13 2 91.067(19) ?
    Tb1 Li4 Tb1 . 2 88.933(19) ?
    Tb1 Li4 Tb1 14 3 91.067(19) ?
    Tb1 Li4 Tb1 13 3 91.067(19) ?
    Tb1 Li4 Tb1 . 3 88.933(19) ?
    Tb1 Li4 Tb1 2 3 88.933(19) ?
    Tb1 Li4 Tb1 14 15 88.933(19) ?
    Tb1 Li4 Tb1 13 15 88.933(19) ?
    Tb1 Li4 Tb1 . 15 91.067(19) ?
    Tb1 Li4 Tb1 2 15 91.067(19) ?
    Tb1 Li4 Tb1 3 15 180.00(7) ?
    Tb1 Li4 Li4 14 4 126.015(13) ?
    Tb1 Li4 Li4 13 4 126.015(13) ?
    Tb1 Li4 Li4 . 4 53.985(13) ?
    Tb1 Li4 Li4 2 4 53.985(13) ?
    Tb1 Li4 Li4 3 4 53.985(13) ?
    Tb1 Li4 Li4 15 4 126.015(13) ?
    Tb1 Li4 Li4 14 4_554 53.985(13) ?
    Tb1 Li4 Li4 13 4_554 53.985(13) ?
    Tb1 Li4 Li4 . 4_554 126.015(13) ?
    Tb1 Li4 Li4 2 4_554 126.015(13) ?
    Tb1 Li4 Li4 3 4_554 126.015(13) ?
    Tb1 Li4 Li4 15 4_554 53.985(13) ?
    Li4 Li4 Li4 4 4_554 180.0 ?
data_global
_journal_date_recd_electronic     2011-09-30
_journal_date_accepted     2011-10-07
_journal_name_full     'Acta Crystallographica, Section E'
_journal_year     2011
_journal_volume     67
_journal_issue     11
_journal_page_first     i61
_journal_page_last     i61
_journal_paper_category     QI
_journal_coeditor_code     FF2031
_publ_contact_author_name     'Ivan Tarasiuk'
_publ_contact_author_address
;
Department of Inorganic Chemistry
Ivan Franko Lviv National University
Kyryla and Mefodiya str., 6, 79005 Lviv, Ukraine
;
_publ_contact_author_email     tarasiuk.i@gmail.com
_publ_contact_author_fax     ?
_publ_contact_author_phone     ?
_publ_section_title
;
Pentaterbium lithium tristannide, Tb~5~LiSn~3~
;
loop_
    _publ_author_name
    _publ_author_footnote
    _publ_author_address
    'Stetskiv, Andrij' .
;
Ivano-Frankivsk National Medical University
Department of Chemistry
Galytska str. 2,
76018 Ivano-Frankivsk, Ukraine
;
    'Tarasiuk, Ivan' .
;
Department of Inorganic Chemistry
Ivan Franko Lviv National University
Kyryla and Mefodiya str., 6, 79005 Lviv, Ukraine
;
    'Misztal, Renata' .
;
Institute of Chemistry, Environment Protection and Biotechnology,
Jan Dlugosz University,
al. Armii Krajowej 13/15,
42-200 Czestochowa,
Poland
;
    'Pavlyuk, Volodymyr'
;
Also at: Institute of Chemistry, Environment Protection and Biotechnology,
Jan Dlugosz University,
al. Armii Krajowej 13/15,
42-200 Czestochowa,
Poland
;
;
Department of Inorganic Chemistry
Ivan Franko Lviv National University
Kyryla and Mefodiya str., 6, 79005 Lviv, Ukraine
;
