# Supplementary material for: Penta­terbium lithium tris­tannide, Tb5LiSn3
Source: Acta Crystallogr Sect E Struct Rep Online. 2011 Oct 12;67(Pt 11):i61. doi: 10.1107/S1600536811041328 (PMC3246906; doi:10.1107/S1600536811041328)
Supplement: Supplementary file 2 [file e-67-00i61-Isup2.hkl]

# 
# h,k,l, Fc-squared, Fo-squared, sigma(Fo-squared) and status flag 
# 
data_I
_shelx_title ' tb in P6(3)/mcm' 
_shelx_refln_list_code          4 
_shelx_F_calc_maximum      469.98 
_exptl_crystal_F_000       478.00 
_reflns_d_resolution_high  0.7719 
 
loop_ 
 _symmetry_equiv_pos_as_xyz 
 'x, y, z' 
 '-y, x-y, z' 
 '-x+y, -x, z' 
 '-x, -y, z+1/2' 
 'y, -x+y, z+1/2' 
 'x-y, x, z+1/2' 
 'y, x, -z+1/2' 
 'x-y, -y, -z+1/2' 
 '-x, -x+y, -z+1/2' 
 '-y, -x, -z' 
 '-x+y, y, -z' 
 'x, x-y, -z' 
 '-x, -y, -z' 
 'y, -x+y, -z' 
 'x-y, x, -z' 
 'x, y, -z-1/2' 
 '-y, x-y, -z-1/2' 
 '-x+y, -x, -z-1/2' 
 '-y, -x, z-1/2' 
 '-x+y, y, z-1/2' 
 'x, x-y, z-1/2' 
 'y, x, z' 
 'x-y, -y, z' 
 '-x, -x+y, z' 
 
_cell_length_a     9.0122 
_cell_length_b     9.0122 
_cell_length_c     6.5744 
_cell_angle_alpha  90.000 
_cell_angle_beta   90.000 
_cell_angle_gamma 120.000 
 
_shelx_F_squared_multiplier     1.000 
 
loop_ 
 _refln_index_h 
 _refln_index_k 
 _refln_index_l 
 _refln_F_squared_calc 
 _refln_F_squared_meas 
 _refln_F_squared_sigma 
 _refln_observed_status 
   0   1   0     2420.06     1722.86     62.79 o 
  -1   2   0       17.07      177.97     24.71 o 
   0   2   0     9381.00     8670.59    216.72 o 
  -1   3   0    41960.28    40918.05    340.38 o 
   0   3   0   173517.97   171283.92   1575.73 o 
  -2   4   0     3309.57     2473.20    118.42 o 
  -1   4   0     5122.59     4689.04    182.58 o 
   0   4   0    13417.52    15357.38    273.50 o 
  -2   5   0     3145.58     2967.91     89.82 o 
  -1   5   0    27583.03    26897.58    343.69 o 
   0   5   0    17524.52    18378.42    207.78 o 
  -3   6   0     4458.42     4058.77    217.30 o 
  -2   6   0    27294.29    26906.92    288.66 o 
  -1   6   0    14899.36    14697.35    243.83 o 
   0   6   0     1160.89     1063.61     19.45 o 
  -3   7   0       70.45      135.76     32.22 o 
  -2   7   0     6180.97     6042.53     73.12 o 
  -1   7   0    13749.53    13657.95    231.66 o 
   0   7   0     1029.46     1063.28     11.16 o 
  -4   8   0    22294.08    22325.92    137.44 o 
  -3   8   0     2959.71     2864.59     87.18 o 
  -2   8   0     3477.08     3577.30     90.55 o 
  -1   8   0     7088.02     7299.20    135.00 o 
   0   8   0     9365.05     9144.67    331.84 o 
  -4   9   0      256.03      291.01     32.15 o 
  -3   9   0        2.35       14.96      6.11 o 
  -2   9   0     3518.24     3484.39     71.47 o 
  -1   9   0      226.91      264.39     20.41 o 
   0   9   0     1416.17     1519.40     41.08 o 
  -5  10   0     3127.55     3294.45     85.12 o 
  -4  10   0     2243.00     2225.98     40.94 o 
  -3  10   0      307.05      319.26     14.38 o 
  -2  10   0     1150.94     1259.02     21.32 o 
  -1  10   0     1453.05     1436.39     20.80 o 
   0  10   0        3.25       17.13      6.65 o 
  -5  11   0      838.85      849.50     17.12 o 
  -4  11   0      808.95      885.55     13.38 o 
  -3  11   0       81.64       77.33      7.93 o 
  -1   2   1     1546.98     1917.15     29.84 o 
  -1   3   1    78762.59    82126.44    192.39 o 
  -2   4   1     7779.22     7840.17    161.15 o 
  -1   4   1    13924.44    14197.31     88.03 o 
  -2   5   1    21823.84    22589.50    130.39 o 
  -1   5   1      313.65      304.39     10.82 o 
  -3   6   1    23900.99    24526.74    112.95 o 
  -2   6   1     8036.79     8109.10    100.93 o 
  -1   6   1    14391.87    14567.38     79.73 o 
  -3   7   1     2094.71     2102.85     23.33 o 
  -2   7   1     8564.12     8594.32     63.26 o 
  -1   7   1      152.42      188.68     11.43 o 
  -4   8   1     1715.23     1729.46     24.34 o 
  -3   8   1        1.16       -1.94      6.42 o 
  -2   8   1      379.79      397.47     20.00 o 
  -1   8   1      502.92      510.64      9.82 o 
  -4   9   1       69.03      106.45     11.04 o 
  -3   9   1     7689.30     7547.41     48.78 o 
  -2   9   1      414.78      409.88     11.42 o 
  -1   9   1      533.55      529.86     11.81 o 
  -5  10   1     1806.25     1746.45     36.41 o 
  -4  10   1       91.14      121.03     11.53 o 
  -3  10   1     1699.53     1617.44     17.21 o 
  -2  10   1        1.69        2.69      1.91 o 
  -1  10   1      521.98      496.88      5.29 o 
  -5  11   1     1102.70     1003.55     13.96 o 
  -4  11   1      535.73      512.83      5.25 o 
  -3  11   1       40.40       36.00     10.14 o 
   0   0   2   113130.45   126745.98     35.47 o 
   0   1   2    24062.50    23529.32     59.48 o 
  -1   2   2   146549.44   143783.52    270.82 o 
   0   2   2     8855.81     8060.36     80.15 o 
  -1   3   2      134.07      312.38     21.27 o 
   0   3   2     1070.24     1675.01     55.35 o 
  -2   4   2    60828.44    59210.78    157.63 o 
  -1   4   2     5878.01     5627.07     73.04 o 
   0   4   2    51716.25    52452.96    293.27 o 
  -2   5   2     4627.26     4319.14     89.29 o 
  -1   5   2     7722.84     7142.91     67.91 o 
   0   5   2    46332.23    46206.34    512.13 o 
  -3   6   2    19965.67    19637.42    265.94 o 
  -2   6   2     2623.28     2765.87     49.18 o 
  -1   6   2      419.20      500.39     18.65 o 
   0   6   2    16944.51    16854.93     42.17 o 
  -3   7   2     4607.56     4639.31     68.51 o 
  -2   7   2     6415.66     6365.57     44.78 o 
  -1   7   2     1461.81     1470.33     26.32 o 
   0   7   2     7282.73     7356.65    168.88 o 
  -4   8   2      138.31      138.16      6.66 o 
  -3   8   2    11019.25    10898.75    154.35 o 
  -2   8   2        0.78        1.86      4.27 o 
  -1   8   2      566.53      643.53     18.86 o 
   0   8   2    16152.49    15784.03    107.08 o 
  -4   9   2      875.20      895.82     18.16 o 
  -3   9   2     7605.44     7717.53     50.69 o 
  -2   9   2      212.06      191.49      8.11 o 
  -1   9   2      415.35      422.74      9.43 o 
   0   9   2      614.35      695.05     17.03 o 
  -5  10   2      286.24      335.34     17.44 o 
  -4  10   2      115.10      114.35      5.70 o 
  -3  10   2      195.64      234.86     10.69 o 
  -2  10   2      605.45      675.59     92.88 o 
  -1  10   2      124.07      129.85     10.17 o 
  -5  11   2        8.62        6.37      5.53 o 
  -4  11   2      393.00      463.23      5.96 o 
  -1   2   3     1078.20     1307.90     31.88 o 
  -1   3   3    42234.37    43609.64     92.69 o 
  -2   4   3     4201.88     4264.11     94.18 o 
  -1   4   3     7584.81     7723.76     50.41 o 
  -2   5   3    12635.30    12904.31     75.25 o 
  -1   5   3      177.09      173.34      6.56 o 
  -3   6   3    14142.17    14320.37     64.61 o 
  -2   6   3     4662.80     4673.34     59.33 o 
  -1   6   3     8659.04     8672.15     50.52 o 
  -3   7   3     1242.35     1246.93     14.59 o 
  -2   7   3     5260.27     5212.15     37.02 o 
  -1   7   3      110.90      137.76      7.48 o 
  -4   8   3     1041.71     1032.16     14.21 o 
  -3   8   3        0.68       -1.44      2.01 o 
  -2   8   3      231.39      242.77     12.25 o 
  -1   8   3      309.73      314.14      5.96 o 
  -4   9   3       42.90       63.08      6.10 o 
  -3   9   3     4852.02     4704.45     31.40 o 
  -2   9   3      272.81      260.73      6.68 o 
  -1   9   3      336.39      334.26      7.93 o 
  -5  10   3     1161.09     1065.66     29.01 o 
  -4  10   3       57.62       49.26      4.03 o 
  -3  10   3     1093.85     1017.06     11.20 o 
  -2  10   3        1.07       -0.46      4.64 o 
   0   0   4   220885.05   221684.66     48.77 o 
   0   1   4      476.63      386.52     14.42 o 
  -1   2   4        7.67       38.68      3.88 o 
   0   2   4     2876.45     2781.10     38.17 o 
  -1   3   4    12419.45    12363.34     58.65 o 
   0   3   4    51871.40    51281.42    207.20 o 
  -2   4   4      890.05      770.34     15.20 o 
  -1   4   4     1415.15     1375.84     39.78 o 
   0   4   4     4905.63     5154.83     57.90 o 
  -2   5   4     1086.84     1030.83     25.73 o 
  -1   5   4     9236.51     9131.04     51.20 o 
   0   5   4     6139.57     6174.87     45.60 o 
  -3   6   4     1408.22     1416.87     49.90 o 
  -2   6   4     9522.46     9475.46     61.75 o 
  -1   6   4     5306.63     5328.01     60.31 o 
   0   6   4      363.14      400.73      3.97 o 
  -3   7   4       14.67       26.29      4.44 o 
  -2   7   4     2119.92     2227.90     19.55 o 
  -1   7   4     5113.04     5099.95     58.76 o 
   0   7   4      423.78      402.22      3.30 o 
  -4   8   4     8600.43     8563.98     31.44 o 
  -3   8   4     1170.43     1046.59     24.25 o 
  -2   8   4     1336.99     1368.13     19.50 o 
  -1   8   4     2723.28     2800.98     27.79 o 
   0   8   4     3837.58     3542.41     35.67 o 
  -4   9   4       87.31      133.33     11.26 o 
  -3   9   4        2.91       -0.29      4.88 o 
  -2   9   4     1392.20     1386.75     19.01 o 
  -1   9   4       81.77      122.25      7.01 o 
  -5  10   4     1207.44     1324.38     22.14 o 
  -4  10   4      900.56      900.10     10.86 o 
  -3  10   4      122.10      133.75      4.31 o 
  -1   2   5      464.48      495.85     15.92 o 
  -1   3   5    14392.60    14524.90     43.49 o 
  -2   4   5     1411.38     1415.90     30.24 o 
  -1   4   5     2572.60     2609.17     18.55 o 
  -2   5   5     4695.70     4650.92     26.79 o 
  -1   5   5       62.25       55.99      2.62 o 
  -3   6   5     5359.14     5305.26     25.78 o 
  -2   6   5     1700.37     1705.57     23.95 o 
  -1   6   5     3356.68     3267.69     17.88 o 
  -3   7   5      466.89      466.89      5.45 o 
  -2   7   5     2091.02     2010.58     15.43 o 
  -1   7   5       55.80       49.54      3.69 o 
  -4   8   5      405.58      406.70      6.44 o 
  -3   8   5        0.25       -3.04      4.54 o 
  -2   8   5       90.55      100.45      5.16 o 
  -1   8   5      123.19      129.00      2.81 o 
  -4   9   5       17.29       17.54      1.37 o 
  -3   9   5     1995.06     1896.60     13.26 o 
  -2   9   5      118.16      112.19      3.64 o 
   0   0   6    12402.85    12582.82     11.08 o 
   0   1   6     2558.54     2575.03     19.66 o 
  -1   2   6    15416.79    15386.85     46.10 o 
   0   2   6      764.56      812.54      8.58 o 
  -1   3   6       39.28       37.44      2.84 o 
   0   3   6      179.87      170.50      7.13 o 
  -2   4   6     7261.66     7277.89     28.42 o 
  -1   4   6      754.01      765.80     12.97 o 
   0   4   6     6948.30     6898.16     39.66 o 
  -2   5   6      493.96      543.03     12.08 o 
  -1   5   6      868.79      944.68      9.91 o 
   0   5   6     6232.39     6262.88     70.18 o 
  -3   6   6     2720.62     2792.77     44.94 o 
  -2   6   6      416.26      376.04      7.80 o 
  -1   6   6       82.77       84.70      5.96 o 
   0   6   6     2433.40     2499.60      5.63 o 
  -3   7   6      684.34      705.62     10.62 o 
  -2   7   6      932.71      975.80      7.71 o 
  -1   7   6      252.64      215.65      4.21 o 
   0   7   6     1131.54     1127.21     24.12 o 
  -4   8   6       49.54       25.21      2.70 o 
  -3   8   6     1707.86     1701.52     24.23 o 
  -1   2   7      146.74      136.96      5.38 o 
  -1   3   7     3473.68     3389.23     10.97 o 
  -2   4   7      329.20      329.23      7.93 o 
  -1   4   7      605.68      609.56      4.40 o 
  -2   5   7     1207.35     1142.69      7.52 o 
  -1   5   7       15.10       16.39      1.98 o 
  -3   6   7     1391.59     1327.51      7.87 o 
  -2   6   7      426.56      424.30      6.38 o 
  -1   6   7      887.24      827.35      5.71 o 
   0   0   8    11326.56    11239.41     11.08 o 
   0   1   8        9.34       21.51      2.98 o 
  -1   2   8        5.90        2.22      4.46 o 
   0   2   8      158.50      165.20      2.99 o 
  -1   3   8      673.95      692.89      5.88 o 
   0   3   8     2793.22     2843.39     16.65 o 
  -2   4   8       27.07       44.90      5.92 o 
                                                 
